# Supplementary material for: Up-regulating the abscisic acid inactivation gene ZmABA8ox1b contributes to seed germination heterosis by promoting cell expansion
Source: J Exp Bot. 2016 Mar 31;67(9):2889–900. doi: 10.1093/jxb/erw131 (PMC4861030; doi:10.1093/jxb/erw131)
Supplement: Supplementary Data [file supp_erw131_Supplementary_Table_S2.xlsx]

## Sheet: sheet 1
Table S2 Annotation of non-additively expression genes related to cell wall.
BinCode	BinName	Gene ID	Descriptiona)	Expression pattern
10.1.5	cell wall.precursor synthesis.UXS	GRMZM2G044027	UDP-XYL synthase 6	above high parent
10.1.5	cell wall.precursor synthesis.UXS	GRMZM2G007195	NAD(P)-binding Rossmann-fold superfamily protein	partial dominance
10.1.6	cell wall.precursor synthesis.GAE	GRMZM2G110558	UDP-D-glucuronate 4-epimerase 1	partial dominance
10.2	cell wall.cellulose synthesis	GRMZM2G099088	cellulose synthase like A9	high parent
10.2	cell wall.cellulose synthesis	GRMZM2G142685	cellulose synthase like C5	high parent
10.2	cell wall.cellulose synthesis	GRMZM2G122431	cellulose synthase like G2	partial dominance
10.2	cell wall.cellulose synthesis	GRMZM2G099101	glycosyl hydrolase 9A1	partial dominance
10.2	cell wall.cellulose synthesis	GRMZM5G857303	ribosomal L18p/L5e family protein	partial dominance
10.2.1	cell wall.cellulose synthesis.cellulose synthase	GRMZM2G018241	cellulose synthase 3	above high parent
10.2.1	cell wall.cellulose synthesis.cellulose synthase	GRMZM2G142898	cellulose synthase family protein	above high parent
10.2.1	cell wall.cellulose synthesis.cellulose synthase	GRMZM2G028353	cellulose synthase 6	high parent
10.2.1	cell wall.cellulose synthesis.cellulose synthase	GRMZM2G082580	cellulose synthase 6	high parent
10.2.1	cell wall.cellulose synthesis.cellulose synthase	GRMZM2G103972	cellulose synthase like D5	low parent
10.2.1	cell wall.cellulose synthesis.cellulose synthase	GRMZM2G014558	cellulose synthase like E1	partial dominance
10.2.2	cell wall.cellulose synthesis.COBRA	GRMZM2G167520	COBRA-like protein 1 precursor	partial dominance
10.3.2	cell wall.hemicellulose synthesis.glucuronoxylan	GRMZM2G058472	plant glycogenin-like starch initiation protein 2	above high parent
10.5.2	cell wall.cell wall proteins.proline rich proteins	GRMZM2G009465	proline-rich protein 2	above high parent
10.5.3	cell wall.cell wall proteins.LRR	GRMZM2G070322	Leucine-rich repeat (LRR) family protein	partial dominance
10.6.1	cell wall.degradation.cellulases and beta -1,4-glucanases	GRMZM2G023986	glycosyl hydrolase family protein	high parent
10.6.1	cell wall.degradation.cellulases and beta -1,4-glucanases	GRMZM2G331566	glycosyl hydrolase 9B13	high parent
10.6.1	cell wall.degradation.cellulases and beta -1,4-glucanases	GRMZM2G143747	glycosyl hydrolase 9C2	low parent
10.6.2	cell wall.degradation.mannan-xylose-arabinose-fucose	GRMZM2G003794	glycosyl hydrolase family 10 protein / carbohydrate-binding domain-containing protein	above high parent
10.6.2	cell wall.degradation.mannan-xylose-arabinose-fucose	GRMZM2G035503	glycosyl hydrolase family protein	above high parent
10.6.2	cell wall.degradation.mannan-xylose-arabinose-fucose	GRMZM2G111998	beta-xylosidase 3	high parent
10.6.2	cell wall.degradation.mannan-xylose-arabinose-fucose	GRMZM2G343828	glycosyl hydrolase family protein	high parent
10.6.3	cell wall.degradation.pectate lyases and polygalacturonases	GRMZM2G106980	BURP domain-containing protein	above high parent
10.6.3	cell wall.degradation.pectate lyases and polygalacturonases	GRMZM2G154124	rhamnogalacturonate lyase family protein	above high parent
10.6.3	cell wall.degradation.pectate lyases and polygalacturonases	GRMZM2G446170	BURP domain-containing protein	above high parent
10.6.3	cell wall.degradation.pectate lyases and polygalacturonases	GRMZM2G147756	polygalacturonase 2	high parent
10.6.3	cell wall.degradation.pectate lyases and polygalacturonases	GRMZM2G079263	pectin lyase-like superfamily protein	low parent
10.7	cell wall.modification	GRMZM2G119783	xyloglucan endotransglucosylase/hydrolase family protein	above high parent
10.7	cell wall.modification	GRMZM2G180870	xyloglucan endotransglucosylase/hydrolase 9	above high parent
10.7	cell wall.modification	GRMZM2G413044	xyloglucan endotransglucosylase/hydrolase 32	above high parent
10.7	cell wall.modification	GRMZM2G056236	expansin B4	high parent
10.7	cell wall.modification	GRMZM2G063566	xyloglucan endotransglucosylase/hydrolase family protein	high parent
10.7	cell wall.modification	GRMZM2G127072	expansin-like A2	low parent
10.7	cell wall.modification	GRMZM2G148485	expansin B4	low parent
10.7	cell wall.modification	GRMZM2G166944	xyloglucan endotransglucosylase/hydrolase 25	low parent
10.7	cell wall.modification	GRMZM2G361064	expansin A8	low parent
10.7	cell wall.modification	GRMZM2G368886	barwin-like endoglucanases superfamily protein	low parent
10.7	cell wall.modification	GRMZM2G094990	expansin B2	partial dominance
10.7	cell wall.modification	GRMZM2G173826	expansin 11	partial dominance
10.7	cell wall.modification	GRMZM2G104651	xyloglucan endotransglucosylase/hydrolase 25	partial dominance
10.7	cell wall.modification	GRMZM2G401983	expansin B2	partial dominance
10.7	cell wall.modification	GRMZM2G474194	expansin B2	partial dominance
10.7	cell wall.modification	GRMZM2G342246	expansin B2	partial dominance
10.8.1	cell wall.pectin esterases.PME	GRMZM2G177940	pectin lyase-like superfamily protein	high parent
10.8.1	cell wall.pectin esterases.PME	GRMZM2G046618	plant invertase/pectin methylesterase inhibitor superfamily	low parent
10.8.1	cell wall.pectin esterases.PME	GRMZM2G043943	pectin lyase-like superfamily protein	partial dominance
10.8.2	cell wall.pectin esterases.acetyl esterase	GRMZM2G156365	pectinacetylesterase family protein	partial dominance
	a), Using Arabidopsis proteins as template
